# Supplementary material for: Seminal fluid proteins induce transcriptome changes in the Aedes aegypti female lower reproductive tract
Source: BMC Genomics. 2021 Dec 15;22:896. doi: 10.1186/s12864-021-08201-0 (PMC8672594; doi:10.1186/s12864-021-08201-0)
Supplement: Supplementary file 2 — Additional file 2. Supplementary File 1-Mated vs virgin updated analysis. [file 12864_2021_8201_MOESM2_ESM.xlsx]

## Sheet: DE_significant_genes 0 hpm
GeneID	gene_name	VectorBase_description	logFC	logCPM	F	PValue	FDR	direction
AAEL025196	NA	NA	-5.00247	4.9833	76.3685	0.00011779	0.0178473	downregulated
AAEL003832	DEFC	defensin anti-microbial peptide	-3.67696	6.68495	333.61	1.58044e-06	0.000760658	downregulated
AAEL003857	DEFD	defensin anti-microbial peptide	-2.98803	7.86447	125.062	2.85589e-05	0.00556355	downregulated
AAEL025975	NA	NA	-2.88893	6.03224	123.116	2.98901e-05	0.00568746	downregulated
AAEL008050	NA	NA	-2.2648	2.26944	56.4119	0.000275377	0.035764	downregulated
AAEL004949	NA	elongase%2C putative	-1.20239	6.11958	89.7947	7.42684e-05	0.0124013	downregulated
AAEL011741	GSTS1	glutathione transferase	1.07989	4.39292	53.489	0.000319016	0.038958	upregulated
AAEL008452	NA	alpha-amylase	1.10525	4.69356	66.9627	0.000170669	0.0244985	upregulated
AAEL011727	NA	Molybdenum cofactor sulfurase 2 (MoCo sulfurase 2)(MOS 2)(EC 4.4.-.-)(Protein maroon-like 2)(Ma-l 2)	1.10828	3.94044	57.2392	0.000264481	0.0354265	upregulated
AAEL002895	NA	NA	1.32279	5.00054	118.446	3.34402e-05	0.00594799	upregulated
AAEL010659	NA	lethal(2)essential for life protein%2C l2efl	1.3783	3.21857	52.3832	0.000337922	0.04066	upregulated
AAEL010464	NA	glutamate dehydrogenase	1.60144	9.54007	171.53	1.13403e-05	0.002729	upregulated
AAEL006267	NA	ras-related protein Rab-3C%2C putative	1.88808	3.70132	72.8847	0.000134426	0.0199977	upregulated
AAEL005536	NA	tetraspanin 29fb	1.91572	2.99723	59.5643	0.000236775	0.0328355	upregulated
AAEL012014	NA	L-lactate dehydrogenase	1.94492	7.20785	227.41	4.93577e-06	0.0014423	upregulated
AAEL007191	NA	amino acid transporter	2.41101	5.47395	125.383	2.83469e-05	0.00556355	upregulated
AAEL003569	NA	acyl-coa thioesterase	2.5944	7.26482	342.213	1.46488e-06	0.000749101	upregulated
AAEL000314	NA	malate dehydrogenase	2.69236	4.46395	208.134	6.41369e-06	0.00170822	upregulated
AAEL003318	NA	oligopeptide transporter	2.92204	4.58324	155.293	1.51824e-05	0.00345061	upregulated
AAEL008559	NA	glutaminase	3.84399	2.62246	69.7783	0.000152	0.0222083	upregulated
AAEL027626	NA	NA	3.87111	2.50863	139.085	2.09563e-05	0.00450978	upregulated
AAEL005364	NA	adaptin%2C alpha/gamma/epsilon	4.43279	1.65067	122.118	3.06049e-05	0.00569112	upregulated
AAEL020666	NA	NA	4.63534	2.20689	59.7278	0.000234976	0.0328355	upregulated
AAEL015110	NA	dipeptidyl-peptidase	4.70307	5.02277	207.007	6.5174e-06	0.00170822	upregulated
AAEL007046	NA	mitochondrial brown fat uncoupling protein	5.46782	7.18672	307.435	2.01615e-06	0.000916452	upregulated
AAEL003561	NA	phospholipase A2%2C putative	5.68897	4.21997	132.42	2.41822e-05	0.00494646	upregulated
AAEL002796	NA	l-asparaginase i	5.84116	6.70732	547.664	3.58711e-07	0.000419281	upregulated
AAEL021788	NA	NA	5.98366	5.15691	291.355	2.36573e-06	0.000983712	upregulated
AAEL024453	NA	NA	6.40514	4.2122	232.213	4.63956e-06	0.00140596	upregulated
AAEL025886	NA	NA	6.72049	2.96908	88.1394	7.83271e-05	0.0128174	upregulated
AAEL021842	NA	NA	7.0083	1.63686	94.2787	6.45912e-05	0.0110101	upregulated
AAEL008681	CTL12	C-Type Lectin (CTL).	7.42448	1.85434	80.5185	0.000101362	0.015648	upregulated
AAEL005714	NA	prolyl 4-hydroxylase alpha subunit 1%2C	7.49404	1.74509	57.3866	0.000262601	0.0354265	upregulated
AAEL020155	NA	NA	7.51827	6.66187	240.654	4.17386e-06	0.00131348	upregulated
AAEL006430	NA	trypsin	7.89258	4.45595	373.331	1.12975e-06	0.00061624	upregulated
AAEL021439	NA	NA	7.95998	2.92775	275.965	2.78003e-06	0.00108315	upregulated
AAEL024630	NA	NA	8.15336	7.55132	630.569	2.34944e-07	0.000384462	upregulated
AAEL022906	NA	NA	8.21461	2.90786	53.7603	0.000314594	0.038958	upregulated
AAEL021682	NA	NA	8.31591	5.12873	456.561	6.18842e-07	0.00047547	upregulated
AAEL021626	NA	NA	8.55465	4.76468	137.878	2.14961e-05	0.00450978	upregulated
AAEL026901	NA	NA	8.72867	6.17301	1430.31	1.99368e-08	0.000119499	upregulated
AAEL022572	NA	NA	8.759	4.88	205.278	6.68087e-06	0.00170822	upregulated
AAEL020178	NA	NA	8.89972	3.29776	139.049	2.09724e-05	0.00450978	upregulated
AAEL023599	NA	NA	8.93827	4.11719	253.049	3.59629e-06	0.00122604	upregulated
AAEL006414	NA	trypsin	9.09904	5.76016	421.339	7.86931e-07	0.00047547	upregulated
AAEL024004	NA	NA	9.26862	3.6523	254.548	3.53381e-06	0.00122604	upregulated
AAEL020035	NA	NA	9.28358	12.1056	1001.39	5.84203e-08	0.000119499	upregulated
AAEL011996	AKHR-II	NA	9.3097	5.64248	221.289	5.35085e-06	0.00150968	upregulated
AAEL020977	NA	NA	9.34814	7.51076	579.494	3.02773e-07	0.000412882	upregulated
AAEL024468	NA	NA	9.47503	6.13089	289.764	2.40458e-06	0.000983712	upregulated
AAEL007063	NA	lipase	9.67497	4.10054	120.131	3.20979e-05	0.0058361	upregulated
AAEL025866	NA	NA	9.69349	7.60552	444.669	6.69724e-07	0.00047547	upregulated
AAEL009239	NA	venom allergen	9.80683	3.74575	106.012	4.60891e-05	0.00802342	upregulated
AAEL020188	NA	NA	9.82821	6.42135	417.831	8.06858e-07	0.00047547	upregulated
AAEL006429	NA	trypsin	9.90957	6.14896	254.181	3.54895e-06	0.00122604	upregulated
AAEL025598	NA	NA	10.0329	6.87238	1099.78	4.40453e-08	0.000119499	upregulated
AAEL028071	NA	NA	10.0883	10.3651	500.18	4.70824e-07	0.00047547	upregulated
AAEL024671	NA	NA	10.3581	1.65633	84.8964	8.7176e-05	0.0137168	upregulated
AAEL006403	NA	trypsin-beta%2C putative	10.847	5.31216	159.607	1.4011e-05	0.00327538	upregulated
AAEL025144	NA	NA	11.1651	4.97849	1077.04	4.69084e-08	0.000119499	upregulated
AAEL006421	NA	trypsin%2C putative	12.074	3.45707	242.371	4.08679e-06	0.00131348	upregulated
AAEL023962	NA	NA	12.4394	3.11771	424.977	7.66948e-07	0.00047547	upregulated
AAEL022898	NA	NA	12.5054	3.85482	196.392	7.61292e-06	0.00188754	upregulated
AAEL013449	NA	metalloproteinase%2C putative	14.3787	5.75915	416.677	8.13564e-07	0.00047547	upregulated

## Sheet: DE_significant_genes 6 hpm
GeneID	gene_name	VectorBase_description	logFC	logCPM	F	PValue	FDR	direction
AAEL014579	NA	trypsin%2C putative	-3.16031	1.94856	84.1252	8.94742e-05	0.00498012	downregulated
AAEL019874	NA	NA	-2.89477	5.74792	99.3792	5.55191e-05	0.00372342	downregulated
AAEL019901	NA	NA	-2.61802	4.33532	127.732	2.68571e-05	0.0025697	downregulated
AAEL011638	NA	Cyclic-nucleotide-gated cation channel	-2.53075	3.3411	258.637	3.37054e-06	0.000811111	downregulated
AAEL013209	NA	NA	-2.31856	4.83346	123.31	2.9754e-05	0.00268071	downregulated
AAEL007206	NA	NA	-2.26511	8.7672	160.143	1.38738e-05	0.00177367	downregulated
AAEL005581	NA	norepinephrine/norepinephrine transporter	-2.15968	6.62142	306.965	2.02535e-06	0.000591835	downregulated
AAEL006334	NA	sulfotransferase (sult)	-1.97881	3.70333	121.888	3.0773e-05	0.00272522	downregulated
AAEL005032	NA	NA	-1.93202	8.57692	92.9204	6.73358e-05	0.00408105	downregulated
AAEL026390	NA	NA	-1.86431	8.3167	62.6613	0.000205559	0.00774717	downregulated
AAEL000464	NA	NA	-1.7395	5.67656	73.8626	0.000129456	0.00598424	downregulated
AAEL027927	NA	NA	-1.70536	5.12544	54.5211	0.000302621	0.00952324	downregulated
AAEL004810	NA	NA	-1.69112	4.55315	80.7603	0.000100501	0.00521285	downregulated
AAEL011809	NA	glucose dehydrogenase	-1.67694	4.26495	103.506	4.9382e-05	0.00345526	downregulated
AAEL008001	NA	NA	-1.65357	5.67416	189.441	8.46633e-06	0.00134259	downregulated
AAEL011109	NA	NA	-1.62781	7.48824	80.4117	0.000101745	0.00521285	downregulated
AAEL001492	NA	cgmp-dependent 3%2C5-cyclic phosphodiesterase	-1.57789	6.21991	204.782	6.72875e-06	0.00114697	downregulated
AAEL010944	NA	NA	-1.55896	6.08474	215.06	5.82231e-06	0.00114697	downregulated
AAEL008785	NA	NA	-1.53669	8.18515	131.483	2.46874e-05	0.00243365	downregulated
AAEL027069	NA	NA	-1.501	4.02044	61.3882	0.000217687	0.00786191	downregulated
AAEL009968	NA	NA	-1.49345	6.25952	107.893	4.38079e-05	0.00334987	downregulated
AAEL003977	NA	elongase%2C putative	-1.4883	3.84695	81.3441	9.84633e-05	0.00521285	downregulated
AAEL011727	NA	Molybdenum cofactor sulfurase 2 (MoCo sulfurase 2)(MOS 2)(EC 4.4.-.-)(Protein maroon-like 2)(Ma-l 2)	-1.45616	3.94044	104.639	4.78562e-05	0.00343213	downregulated
AAEL003259	NA	pupal cuticle protein 78E%2C putative	-1.44013	3.57036	95.9518	6.14113e-05	0.00393592	downregulated
AAEL002367	CCEAE1B	Carboxy/choline esterase Alpha Esterase	-1.42482	4.55594	146.987	1.78326e-05	0.00205507	downregulated
AAEL011766	NA	NA	-1.41659	5.25133	95.8634	6.15739e-05	0.00393592	downregulated
AAEL009876	NA	NA	-1.4087	5.05343	53.9273	0.000311913	0.00974072	downregulated
AAEL018280	NA	NA	-1.37364	7.49962	143.213	1.92409e-05	0.0020933	downregulated
AAEL007542	NA	glutamate decarboxylase	-1.34593	4.15534	74.92	0.000124354	0.00581407	downregulated
AAEL022948	NA	NA	-1.33245	6.93748	75.651	0.000120982	0.00574258	downregulated
AAEL014366	NA	NA	-1.26805	9.15152	87.0168	8.1249e-05	0.00467986	downregulated
AAEL001864	NA	eukaryotic translation initiation factor 4E binding protein (4EBP)	-1.2281	8.91752	65.7608	0.00017957	0.00723764	downregulated
AAEL009132	CYP6Y3	cytochrome P450	-1.21249	3.46899	64.7472	0.000187561	0.00737185	downregulated
AAEL011488	NA	short-chain dehydrogenase	-1.19988	5.76684	64.6425	0.000188414	0.00737185	downregulated
AAEL003627	NA	sodium/chloride dependent amino acid transporter	-1.19163	4.33246	78.3752	0.000109436	0.00543158	downregulated
AAEL014450	NA	Peptidyl-glycine alpha-amidating monooxygenase	-1.16759	7.18923	71.1463	0.000143906	0.00639568	downregulated
AAEL005329	NA	NA	-1.16296	6.70126	55.9014	0.000282399	0.0093169	downregulated
AAEL023517	NA	NA	-1.1629	4.30514	67.1039	0.000169663	0.00708255	downregulated
AAEL019857	NA	NA	-1.15097	5.14525	102.997	5.00875e-05	0.00347301	downregulated
AAEL019722	NA	NA	-1.13461	5.44883	70.8284	0.000145735	0.00641076	downregulated
AAEL014246	NA	glucosyl/glucuronosyl transferases	-1.131	8.58525	57.8794	0.00025644	0.00867022	downregulated
AAEL004673	NA	NA	-1.12916	4.11346	52.895	0.000328992	0.00995204	downregulated
AAEL004690	NA	NA	-1.11585	5.48965	80.9664	9.97757e-05	0.00521285	downregulated
AAEL006668	NA	NA	-1.09579	4.61943	63.8271	0.000195231	0.00757051	downregulated
AAEL025518	NA	NA	-1.06049	5.77486	54.5501	0.000302176	0.00952324	downregulated
AAEL011369	NA	endothelin-converting enzyme	-1.05596	7.16086	60.2594	0.000229248	0.00805023	downregulated
AAEL014958	NA	galactokinase	-1.0548	6.41327	77.0522	0.000114851	0.00556043	downregulated
AAEL009487	NA	NA	-1.03784	9.20594	54.7616	0.000298962	0.00950886	downregulated
AAEL019443	NA	NA	-1.0243	4.18232	68.8571	0.000157795	0.00675958	downregulated
AAEL001815	NA	NA	-1.02322	6.13966	71.1696	0.000143773	0.00639568	downregulated
AAEL007830	CYP4H29	cytochrome P450	1.01544	5.10435	55.77	0.000284246	0.00934015	upregulated
AAEL019408	NA	2-Cys thioredoxin peroxidase	1.02236	8.09107	106.674	4.52693e-05	0.00336721	upregulated
AAEL012395	NA	ATP-binding cassette transporter	1.03402	5.3397	71.6494	0.000141073	0.0063421	upregulated
AAEL003548	NA	sulphate transporter	1.03447	6.79493	93.444	6.62598e-05	0.00408105	upregulated
AAEL019528	NA	NA	1.03523	4.57059	56.4994	0.000274197	0.00911984	upregulated
AAEL005384	NA	phosphoribosylformylglycinamidine synthase%2C putative	1.04308	7.10739	66.8975	0.000171137	0.00708979	upregulated
AAEL014909	NA	NA	1.04936	6.28263	100.997	5.2999e-05	0.00362787	upregulated
AAEL007034	NA	NA	1.05082	6.22465	86.6737	8.21709e-05	0.00467986	upregulated
AAEL009273	NA	inosine-5-monophosphate dehydrogenase	1.05646	5.90206	86.6304	8.22882e-05	0.00467986	upregulated
AAEL020340	NA	NA	1.06425	7.6756	63.4048	0.000198891	0.00767607	upregulated
AAEL012099	NA	protease m1 zinc metalloprotease	1.06574	8.97717	68.5475	0.000159809	0.0067798	upregulated
AAEL002848	NA	tubulin beta chain	1.06663	6.34761	58.1951	0.000252595	0.00861137	upregulated
AAEL026165	NA	NA	1.08111	10.1591	81.2035	9.8949e-05	0.00521285	upregulated
AAEL020477	NA	NA	1.08663	6.79772	78.3504	0.000109534	0.00543158	upregulated
AAEL008232	NA	sugar transporter	1.0879	8.20992	70.2585	0.000149092	0.00648866	upregulated
AAEL003346	NA	heparan sulphate 2-o-sulfotransferase	1.09427	4.95485	62.9085	0.00020331	0.00774717	upregulated
AAEL011995	NA	NA	1.0945	4.37354	80.3582	0.000101938	0.00521285	upregulated
AAEL013872	NA	NA	1.09764	5.38375	68.9799	0.000157006	0.00675958	upregulated
AAEL002130	NA	ecdysone inducible protein L2%2C putative	1.11507	4.51656	61.2479	0.00021908	0.00786191	upregulated
AAEL007342	NA	NA	1.1199	4.73089	62.9162	0.00020324	0.00774717	upregulated
AAEL002861	NA	NA	1.12189	7.96794	75.4007	0.000122123	0.00574258	upregulated
AAEL011584	NA	chaperonin-60kD%2C ch60	1.12801	6.95112	59.4332	0.000238233	0.00825941	upregulated
AAEL014044	NA	NA	1.13652	4.22355	60.999	0.000221583	0.00791699	upregulated
AAEL024256	NA	NA	1.15049	5.47408	90.9256	7.1655e-05	0.00431089	upregulated
AAEL026008	NA	NA	1.1737	6.67949	80.976	9.9742e-05	0.00521285	upregulated
AAEL023675	NA	NA	1.17711	6.14632	105.708	4.64735e-05	0.00339506	upregulated
AAEL005605	paps	adenylsulphate kinase	1.20405	7.84016	130.469	2.52504e-05	0.00245951	upregulated
AAEL008942	NA	NA	1.20788	5.19958	54.7036	0.000299839	0.00950886	upregulated
AAEL026347	NA	NA	1.21428	7.83708	154.965	1.52767e-05	0.00192298	upregulated
AAEL004063	NA	WD-repeat protein	1.23328	4.87823	93.2018	6.67546e-05	0.00408105	upregulated
AAEL019597	NA	NA	1.23484	6.8276	72.4672	0.000136625	0.00617606	upregulated
AAEL010827	NA	programmed cell death protein 11 (pre-rRNA processing protein rrp5)	1.24625	5.78304	93.6533	6.5836e-05	0.00408105	upregulated
AAEL020530	NA	NA	1.2553	6.4734	77.625	0.000112464	0.00547725	upregulated
AAEL003514	NA	centromere/microtubule binding protein cbf5	1.25897	6.99684	66.1016	0.000176984	0.00716873	upregulated
AAEL003331	NA	NA	1.26433	4.12926	59.3253	0.000239441	0.00826626	upregulated
AAEL014361	NA	amidase	1.26966	6.3948	119.459	3.26244e-05	0.00274923	upregulated
AAEL004952	NA	protein N-terminal asparagine amidohydrolase%2C putative	1.27398	6.39012	148.826	1.71956e-05	0.00205507	upregulated
AAEL004523	NA	preprotein translocase secy subunit (sec61)	1.2779	7.74219	125.719	2.81272e-05	0.00263071	upregulated
AAEL000670	NA	methionine sulfoxide reductase	1.28675	5.72681	112.925	3.83993e-05	0.00308023	upregulated
AAEL005822	NA	NA	1.29634	6.24472	94.7643	6.3646e-05	0.00400578	upregulated
AAEL019767	NA	NA	1.29652	8.72563	81.4939	9.79494e-05	0.00521285	upregulated
AAEL003664	NA	lupus la ribonucleoprotein	1.2979	6.36773	54.3181	0.000305754	0.00958499	upregulated
AAEL020192	NA	NA	1.30074	4.56962	55.439	0.000288968	0.0093504	upregulated
AAEL020528	NA	NA	1.30565	5.80746	153.852	1.56026e-05	0.00193425	upregulated
AAEL009509	NA	zinc finger protein	1.30598	5.77985	98.7941	5.647e-05	0.0037564	upregulated
AAEL012119	NA	NA	1.30699	5.80185	53.4266	0.000320045	0.00988155	upregulated
AAEL012658	NA	rgs-gaip interacting protein gipc	1.3103	5.96243	106.754	4.51707e-05	0.00336721	upregulated
AAEL010068	NA	NA	1.3326	6.7813	64.6161	0.00018863	0.00737185	upregulated
AAEL011292	NA	protease m1 zinc metalloprotease	1.34039	12.6723	73.0401	0.00013362	0.0060812	upregulated
AAEL025363	NA	NA	1.35009	9.15465	119.84	3.23244e-05	0.00274923	upregulated
AAEL009314	NA	adenylate cyclase	1.35482	4.88492	110.085	4.13352e-05	0.00325197	upregulated
AAEL003476	NA	calpain-c	1.36103	6.55156	142.273	1.96146e-05	0.0020933	upregulated
AAEL001052	NA	heat shock protein%2C putative	1.3762	6.68481	120.343	3.1934e-05	0.00274923	upregulated
AAEL015465	NA	clip-domain serine protease%2C putative	1.38607	7.34756	62.6669	0.000205508	0.00774717	upregulated
AAEL004074	NA	NA	1.40245	6.99955	135.561	2.25854e-05	0.0022814	upregulated
AAEL009298	NA	2-Keto-3-deoxy-(6-phospho-)gluconate aldolase%2C putative	1.40551	6.48507	120.316	3.19549e-05	0.00274923	upregulated
AAEL010480	NA	serine-pyruvate aminotransferase	1.4245	4.66384	64.8523	0.000186711	0.00737185	upregulated
AAEL005336	NA	d-3-phosphoglycerate dehydrogenase	1.42815	6.18748	80.7019	0.000100708	0.00521285	upregulated
AAEL008389	NA	ankyrin repeat-rich membrane-spanning protein	1.44029	8.4706	119.077	3.2929e-05	0.00274923	upregulated
AAEL002412	NA	monocarboxylate transporter	1.44147	5.87373	77.7174	0.000112085	0.00547725	upregulated
AAEL001287	NA	NA	1.44403	7.29625	68.5299	0.000159924	0.0067798	upregulated
AAEL010260	NA	NA	1.44688	9.18376	98.1869	5.74799e-05	0.00379274	upregulated
AAEL003469	NA	NHP2 protein%2C putative	1.45297	4.83096	54.8332	0.000297884	0.00950886	upregulated
AAEL021302	NA	NA	1.46009	8.62398	181.321	9.63211e-06	0.00143291	upregulated
AAEL004474	NA	non-receptor serine/threonine protein kinase	1.52219	7.48483	114.411	3.69734e-05	0.00300183	upregulated
AAEL012014	NA	L-lactate dehydrogenase	1.52496	7.20785	146.105	1.81491e-05	0.00205507	upregulated
AAEL010248	NA	fibrillarin	1.5252	6.48694	53.1083	0.000325363	0.00993328	upregulated
AAEL009150	NA	NA	1.53055	10.2999	56.2469	0.000277621	0.00919633	upregulated
AAEL003763	CYP329B1	cytochrome P450	1.56266	3.33585	55.4456	0.000288872	0.0093504	upregulated
AAEL002559	NA	NA	1.56315	5.17744	67.8697	0.000164338	0.00693098	upregulated
AAEL006919	NA	serine-type enodpeptidase%2C	1.56676	10.1066	205.655	6.64475e-06	0.00114697	upregulated
AAEL019436	NA	NA	1.59003	5.37021	185.892	8.9514e-06	0.00138189	upregulated
AAEL020502	NA	NA	1.61646	6.04727	75.9764	0.00011952	0.00571881	upregulated
AAEL013648	NA	Fatty acyl-CoA reductase	1.62593	8.32935	145.705	1.82952e-05	0.00205507	upregulated
AAEL005492	NA	protein-tyrosine phosphatase n9	1.63262	7.69875	175.386	1.06228e-05	0.00155207	upregulated
AAEL025092	NA	NA	1.63791	5.05724	127.484	2.70098e-05	0.0025697	upregulated
AAEL012184	NA	glutaminyl-peptide cyclotransferase	1.64836	4.24732	167.905	1.20746e-05	0.0016367	upregulated
AAEL006990	NA	NA	1.65568	4.91536	68.9229	0.000157372	0.00675958	upregulated
AAEL003347	NA	CRAL/TRIO domain-containing protein	1.66742	6.53361	218.728	5.5383e-06	0.00114697	upregulated
AAEL008760	NA	NA	1.69211	6.29049	53.6657	0.000316127	0.00983479	upregulated
AAEL019516	NA	NA	1.6999	6.29054	115.234	3.62141e-05	0.00299296	upregulated
AAEL006131	NA	NA	1.72693	6.33519	137.456	2.1689e-05	0.00221825	upregulated
AAEL006982	NA	lipase	1.7297	4.14068	139.571	2.0744e-05	0.00214845	upregulated
AAEL007114	NA	NA	1.74205	6.33554	211.019	6.15802e-06	0.00114697	upregulated
AAEL000314	NA	malate dehydrogenase	1.75528	4.46395	95.4579	6.23278e-05	0.00395322	upregulated
AAEL003569	NA	acyl-coa thioesterase	1.7631	7.26482	172.856	1.10865e-05	0.00156396	upregulated
AAEL022261	NA	NA	1.77708	3.45389	104.35	4.82394e-05	0.00343213	upregulated
AAEL003318	NA	oligopeptide transporter	1.8063	4.58324	65.1288	0.000184498	0.00736372	upregulated
AAEL007191	NA	amino acid transporter	1.81952	5.47395	75.4628	0.000121838	0.00574258	upregulated
AAEL027091	NA	NA	1.82393	4.60435	215.409	5.79443e-06	0.00114697	upregulated
AAEL006886	NA	NA	1.882	2.92799	58.4236	0.000249859	0.00855376	upregulated
AAEL003402	NA	sphingomyelin phosphodiesterase	1.91951	7.97006	213.833	5.92159e-06	0.00114697	upregulated
AAEL026449	NA	NA	1.93782	3.48766	60.5034	0.000226681	0.00802901	upregulated
AAEL000428	Tdo	tryptophan 2%2C3-dioxygenase (TDO)(EC 1.13.11.11)	1.94106	4.28582	86.4362	8.28172e-05	0.00467986	upregulated
AAEL012471	DOME	JAKSTAT pathway signalling Transmembrane Receptor Domeless.	1.98883	7.75079	372.442	1.13782e-06	0.000521635	upregulated
AAEL027686	NA	NA	2.00084	5.8676	145.595	1.83354e-05	0.00205507	upregulated
AAEL019957	NA	NA	2.00952	7.04504	70.3442	0.00014858	0.00648866	upregulated
AAEL008138	NA	ABC transporter	2.01733	6.89405	114.324	3.70551e-05	0.00300183	upregulated
AAEL004754	NA	NA	2.07998	3.37309	83.1204	9.25908e-05	0.00508441	upregulated
AAEL012164	SPZ6	spaetzle-like cytokine	2.08631	3.06251	86.4906	8.26686e-05	0.00467986	upregulated
AAEL012949	NA	Transferrin	2.13502	5.2956	109.26	4.22435e-05	0.00329177	upregulated
AAEL014600	NA	4-hydroxyphenylpyruvate dioxygenase	2.14556	4.68918	96.7309	6.00014e-05	0.00389628	upregulated
AAEL008625	NA	ABC transporter	2.15193	3.77239	104.962	4.74328e-05	0.00343213	upregulated
AAEL014357	NA	NA	2.15712	3.28296	111.906	3.94194e-05	0.00313135	upregulated
AAEL007993	CLIPB27	Clip-Domain Serine Protease family B.	2.17347	3.62554	78.8458	0.000107592	0.00540071	upregulated
AAEL006479	NA	NA	2.20299	4.67294	173.499	1.09662e-05	0.00156396	upregulated
AAEL012382	NA	NA	2.23519	7.71879	276.565	2.76214e-06	0.000706245	upregulated
AAEL006883	NA	NA	2.23725	3.38407	147.146	1.77763e-05	0.00205507	upregulated
AAEL002690	NA	beat protein	2.2464	4.12534	124.343	2.90414e-05	0.00266985	upregulated
AAEL007250	NA	NA	2.26515	3.73567	61.3364	0.0002182	0.00786191	upregulated
AAEL009843	NA	serine-type enodpeptidase%2C	2.27917	8.48371	121.612	3.0976e-05	0.00272522	upregulated
AAEL002893	NA	short-chain dehydrogenase	2.37719	3.90984	162.296	1.33409e-05	0.00173262	upregulated
AAEL010380	NA	aldehyde oxidase	2.38069	6.4131	213.279	5.96722e-06	0.00114697	upregulated
AAEL014092	NA	NA	2.47877	5.48491	268.773	3.00694e-06	0.00074554	upregulated
AAEL003831	NA	fatty acid hydroxylase	2.51703	3.02438	108.168	4.34865e-05	0.00334987	upregulated
AAEL000488	NA	NA	2.69885	7.99008	282.774	2.58571e-06	0.000697488	upregulated
AAEL005666	NA	matrix metalloproteinase	2.82302	8.05096	435.966	7.1054e-07	0.000448946	upregulated
AAEL025975	NA	NA	2.89233	6.03224	141.23	2.00405e-05	0.0021022	upregulated
AAEL027626	NA	NA	2.9034	2.50863	81.8347	9.67931e-05	0.00521285	upregulated
AAEL017513	NA	NA	3.0038	8.47439	389.623	9.94396e-07	0.00050851	upregulated
AAEL000759	NA	gamma-glutamylcysteine synthetase%2C putative	3.15784	8.42819	694.643	1.75657e-07	0.000239538	upregulated
AAEL005364	NA	adaptin%2C alpha/gamma/epsilon	3.24304	1.65067	66.2446	0.000175914	0.00716085	upregulated
AAEL010379	NA	ATP-binding cassette transporter	3.26376	9.98728	329.701	1.63697e-06	0.00053524	upregulated
AAEL001680	NA	NA	3.26643	6.00987	328.842	1.64976e-06	0.00053524	upregulated
AAEL010785	NA	NA	3.28844	3.68924	125.463	2.82942e-05	0.00263071	upregulated
AAEL001656	NA	sodium-dependent phosphate transporter	3.32745	5.67024	639.02	2.25733e-07	0.000262713	upregulated
AAEL014567	NA	oviductin	3.42389	7.69754	415.065	8.23049e-07	0.000448946	upregulated
AAEL015110	NA	dipeptidyl-peptidase	3.4667	5.02277	123.223	2.98147e-05	0.00268071	upregulated
AAEL009850	GALE14	Galectin	3.51327	4.86085	359.976	1.25957e-06	0.000521635	upregulated
AAEL019728	NA	NA	3.56104	8.73729	612.113	2.56869e-07	0.000262713	upregulated
AAEL006432	NA	sugar transporter	3.66661	4.32761	84.3288	8.88595e-05	0.00497978	upregulated
AAEL004949	NA	elongase%2C putative	3.74769	6.11958	805.922	1.12349e-07	0.000183847	upregulated
AAEL006482	NA	sugar transporter	3.79079	5.61577	106.213	4.58377e-05	0.00337877	upregulated
AAEL008473	NA	cysteine-rich venom protein%2C putative	3.82413	6.75058	100.568	5.36509e-05	0.00362787	upregulated
AAEL020162	NA	NA	3.90261	5.42758	234.975	4.47992e-06	0.00101819	upregulated
AAEL003619	NA	sodium/chloride dependent amino acid transporter	3.97743	7.33307	579.864	3.02194e-07	0.000274728	upregulated
AAEL002796	NA	l-asparaginase i	4.20823	6.70732	325.495	1.70084e-06	0.00053524	upregulated
AAEL003561	NA	phospholipase A2%2C putative	4.38984	4.21997	83.3783	9.17772e-05	0.00507379	upregulated
AAEL007046	NA	mitochondrial brown fat uncoupling protein	4.41562	7.18672	221.005	5.37121e-06	0.00114697	upregulated
AAEL012553	HOP	JAKSTAT pathway signalling Janus Kinase Hopscotch.	4.42691	8.87335	310.229	1.96254e-06	0.000591835	upregulated
AAEL002972	NA	brain chitinase and chia	4.45371	4.51303	163.965	1.29465e-05	0.00170852	upregulated
AAEL005676	NA	adenosine deaminase	4.66701	5.2624	1089.03	4.53687e-08	0.000170691	upregulated
AAEL027970	NA	NA	4.8217	2.28272	71.0232	0.00014461	0.00639568	upregulated
AAEL008769	NA	serine-type enodpeptidase%2C	4.86444	1.55425	87.8078	7.91755e-05	0.00467986	upregulated
AAEL021788	NA	NA	4.90194	5.15691	207.847	6.43987e-06	0.00114697	upregulated
AAEL009853	NA	trypsin%2C putative	4.92861	3.321	208.489	6.38146e-06	0.00114697	upregulated
AAEL024453	NA	NA	5.35579	4.2122	167.305	1.22023e-05	0.0016367	upregulated
AAEL025886	NA	NA	5.55789	2.96908	60.3366	0.000228431	0.00805023	upregulated
AAEL021439	NA	NA	5.86284	2.92775	142.062	1.96999e-05	0.0020933	upregulated
AAEL015326	NA	lipase 1 precursor	5.93751	4.29935	300.047	2.16758e-06	0.000611556	upregulated
AAEL008681	CTL12	C-Type Lectin (CTL).	6.37762	1.85434	56.6197	0.000272585	0.00910321	upregulated
AAEL020155	NA	NA	6.50167	6.66187	190.217	8.36486e-06	0.00134259	upregulated
AAEL021842	NA	NA	6.52066	1.63686	79.8083	0.000103947	0.00524995	upregulated
AAEL006430	NA	trypsin	6.82873	4.45595	280.71	2.64264e-06	0.000697488	upregulated
AAEL024630	NA	NA	7.03653	7.55132	503.553	4.61434e-07	0.000343223	upregulated
AAEL021682	NA	NA	7.23259	5.12873	350.424	1.36484e-06	0.000521635	upregulated
AAEL021626	NA	NA	7.31753	4.76468	100.749	5.33748e-05	0.00362787	upregulated
AAEL022572	NA	NA	7.32118	4.88	143.288	1.92117e-05	0.0020933	upregulated
AAEL009239	NA	venom allergen	7.35288	3.74575	52.7874	0.000330843	0.00995204	upregulated
AAEL026901	NA	NA	7.44151	6.17301	1078.33	4.6739e-08	0.000170691	upregulated
AAEL023599	NA	NA	7.46869	4.11719	170.597	1.15235e-05	0.00159805	upregulated
AAEL025144	NA	NA	7.66877	4.97849	423.815	7.73254e-07	0.000448946	upregulated
AAEL020178	NA	NA	7.83304	3.29776	103.486	4.94091e-05	0.00345526	upregulated
AAEL024004	NA	NA	8.16802	3.6523	189.315	8.48288e-06	0.00134259	upregulated
AAEL023962	NA	NA	8.21738	3.11771	106.683	4.52579e-05	0.00336721	upregulated
AAEL006414	NA	trypsin	8.22687	5.76016	348.003	1.39336e-06	0.000521635	upregulated
AAEL020035	NA	NA	8.45563	12.1056	889.606	8.34472e-08	0.000170691	upregulated
AAEL011996	AKHR-II	NA	8.47455	5.64248	184.44	9.16054e-06	0.00138799	upregulated
AAEL024468	NA	NA	8.56605	6.13089	239.529	4.23222e-06	0.000989372	upregulated
AAEL020977	NA	NA	8.57837	7.51076	504.434	4.59022e-07	0.000343223	upregulated
AAEL025866	NA	NA	8.57852	7.60552	364.93	1.2092e-06	0.000521635	upregulated
AAEL007063	NA	lipase	8.67312	4.10054	92.9888	6.71939e-05	0.00408105	upregulated
AAEL020188	NA	NA	8.83541	6.42135	342.099	1.46634e-06	0.000521635	upregulated
AAEL028071	NA	NA	8.85264	10.3651	420.715	7.90429e-07	0.000448946	upregulated
AAEL006429	NA	trypsin	8.87415	6.14896	205.539	6.65584e-06	0.00114697	upregulated
AAEL025598	NA	NA	8.96397	6.87238	896.043	8.1655e-08	0.000170691	upregulated
AAEL024671	NA	NA	9.12787	1.65633	57.6505	0.000259278	0.00869431	upregulated
AAEL006403	NA	trypsin-beta%2C putative	9.99249	5.31216	132.691	2.40384e-05	0.00239857	upregulated
AAEL006421	NA	trypsin%2C putative	11.1064	3.45707	188.939	8.53274e-06	0.00134259	upregulated
AAEL022898	NA	NA	11.4581	3.85482	151.018	1.64755e-05	0.00201198	upregulated
AAEL013449	NA	metalloproteinase%2C putative	13.404	5.75915	342.478	1.4615e-06	0.000521635	upregulated

## Sheet: DE_significant_genes 24 hpm
GeneID	gene_name	VectorBase_description	logFC	logCPM	F	PValue	FDR	direction
AAEL023640	NA	NA	-5.36957	4.12419	255.909	3.47831e-06	0.00059967	downregulated
AAEL022795	NA	NA	-5.0992	5.14467	146.546	1.79898e-05	0.00135882	downregulated
AAEL009685	NA	oxidoreductase	-4.76279	6.48399	100.93	5.30993e-05	0.00251914	downregulated
AAEL017987	NA	NA	-4.76171	6.99111	142.727	1.9433e-05	0.00140709	downregulated
AAEL003012	NA	protease m1 zinc metalloprotease	-4.74305	12.726	177.036	1.03344e-05	0.000977878	downregulated
AAEL022385	NA	NA	-4.60793	2.54329	238.318	4.29626e-06	0.000639127	downregulated
AAEL012351	NA	prolylcarboxypeptidase%2C putative	-4.53555	9.02115	158.625	1.42668e-05	0.00121657	downregulated
AAEL008163	NA	protease m1 zinc metalloprotease	-4.46105	7.64657	658.704	2.06067e-07	0.000176032	downregulated
AAEL011513	NA	NA	-4.27724	4.45713	769.54	1.29101e-07	0.000176032	downregulated
AAEL012920	GPRALS3	GPCR Galanin/Allatostatin Family	-3.84731	8.34353	188.54	8.58598e-06	0.000924349	downregulated
AAEL013209	NA	NA	-3.75845	4.83346	289.322	2.41552e-06	0.000533298	downregulated
AAEL010055	NA	NA	-3.66758	3.65508	204.71	6.73575e-06	0.00081694	downregulated
AAEL022727	NA	NA	-3.60259	5.64262	800.735	1.14553e-07	0.000176032	downregulated
AAEL002564	NA	NA	-3.56638	5.02925	91.2582	7.09099e-05	0.00299064	downregulated
AAEL026750	NA	NA	-3.55194	3.52492	46.266	0.00047473	0.00931472	downregulated
AAEL027830	NA	NA	-3.55187	2.22592	49.6299	0.00039194	0.00830514	downregulated
AAEL005604	NA	trypsin-epsilon%2C putative	-3.50885	8.48452	649.32	2.15146e-07	0.000176032	downregulated
AAEL007206	NA	NA	-3.47873	8.7672	362.315	1.23545e-06	0.000411643	downregulated
AAEL010776	NA	carboxypeptidase	-3.47658	8.33186	194.58	7.82393e-06	0.000889103	downregulated
AAEL001178	NA	serine protease	-3.34058	3.89855	217.21	5.65357e-06	0.000746088	downregulated
AAEL019874	NA	NA	-3.3141	5.74792	126.42	2.76763e-05	0.00166674	downregulated
AAEL006467	NA	alcohol dehydrogenase	-3.29857	3.80702	63.3826	0.000199086	0.00542974	downregulated
AAEL022395	NA	NA	-3.23707	6.03793	158.597	1.42741e-05	0.00121657	downregulated
AAEL005779	NA	CRAL/TRIO domain-containing protein	-2.93047	6.58208	297.428	2.22487e-06	0.000533298	downregulated
AAEL024732	NA	NA	-2.89518	7.06758	65.9035	0.000178481	0.00513788	downregulated
AAEL011109	NA	NA	-2.88022	7.48824	246.042	3.90866e-06	0.000615013	downregulated
AAEL006797	NA	F-box/leucine rich repeat protein	-2.87785	5.07481	102.102	5.13636e-05	0.00247793	downregulated
AAEL006605	NA	juvenile hormone-inducible protein%2C putative	-2.77075	2.13903	61.5583	0.000216012	0.00570965	downregulated
AAEL023559	NA	NA	-2.70407	6.45907	157.588	1.45437e-05	0.00122677	downregulated
AAEL004247	NA	Sialin%2C Sodium/sialic acid cotransporter%2C putative	-2.69935	9.57027	267.9	3.03614e-06	0.000577715	downregulated
AAEL000545	NA	NA	-2.69018	10.844	252.493	3.61981e-06	0.00059967	downregulated
AAEL011957	NA	elongase%2C putative	-2.67098	2.97014	100.959	5.30561e-05	0.00251914	downregulated
AAEL027166	NA	NA	-2.66238	6.55032	176.668	1.03979e-05	0.000977878	downregulated
AAEL005350	NA	NA	-2.64874	6.25602	127.729	2.68595e-05	0.00165236	downregulated
AAEL010627	NA	NA	-2.56097	5.78006	127.97	2.67125e-05	0.00165236	downregulated
AAEL008045	NA	hexamerin 2 beta	-2.53828	2.37117	53.9634	0.000311336	0.00713544	downregulated
AAEL001127	NA	defective proboscis extension response%2C putative	-2.50202	4.50707	79.3854	0.000105528	0.00382405	downregulated
AAEL008675	NA	NA	-2.47349	2.96252	69.6308	0.000152909	0.00466829	downregulated
AAEL022793	NA	NA	-2.39138	7.10536	84.8034	8.74489e-05	0.00339103	downregulated
AAEL009327	NA	NA	-2.31756	5.28569	141.598	1.98889e-05	0.00141394	downregulated
AAEL001151	NA	n-acetylgalactosaminyltransferase	-2.29728	5.85997	146.625	1.79616e-05	0.00135882	downregulated
AAEL019691	sNPF	Short neuropeptide F	-2.29056	3.502	143.967	1.89481e-05	0.00138423	downregulated
AAEL004000	TOLL10	Toll-like receptor	-2.24413	6.68511	51.2391	0.000359084	0.00785568	downregulated
AAEL005957	NA	phospholipase b%2C plb1	-2.23719	7.85843	336.834	1.53576e-06	0.000437313	downregulated
AAEL004513	NA	neurotransmitter gated ion channel	-2.2027	8.44054	274.655	2.81963e-06	0.000549291	downregulated
AAEL000667	NA	alpha-amylase	-2.17629	6.74708	90.4354	7.27725e-05	0.00305346	downregulated
AAEL026435	NA	NA	-2.16224	2.6782	59.4443	0.000238108	0.00603158	downregulated
AAEL023847	NA	NA	-2.15907	4.27309	57.3852	0.000262619	0.00643338	downregulated
AAEL014450	NA	Peptidyl-glycine alpha-amidating monooxygenase	-2.15191	7.18923	242.486	4.08107e-06	0.000630025	downregulated
AAEL013407	Cat	Catalase	-2.13432	10.0904	330.082	1.63135e-06	0.000437313	downregulated
AAEL010380	NA	aldehyde oxidase	-2.12894	6.4131	209.192	6.31834e-06	0.000807761	downregulated
AAEL013327	NA	NA	-2.0865	8.74848	472.995	5.56653e-07	0.000323388	downregulated
AAEL006122	NA	NA	-2.06107	6.48894	197.414	7.49722e-06	0.000876318	downregulated
AAEL007892	NA	xaa-pro aminopeptidase	-2.05097	8.1486	134.457	2.313e-05	0.00153862	downregulated
AAEL001745	NA	candidate tumor suppressor protein	-2.03152	3.54625	107.392	4.44008e-05	0.00228518	downregulated
AAEL017460	NA	Angiotensin-converting enzyme	-2.01712	12.1828	45.7522	0.000489369	0.00946575	downregulated
AAEL004097	NA	enhancer of split protein%2C putative	-2.00898	5.43929	288.498	2.43611e-06	0.000533298	downregulated
AAEL013517	NA	pupal cuticle protein 78E%2C putative	-1.95404	8.26519	62.6796	0.000205392	0.00550988	downregulated
AAEL001517	NA	carboxylesterase	-1.93287	10.7803	232.208	4.63987e-06	0.000654542	downregulated
AAEL007302	NA	NA	-1.89241	4.51747	48.4454	0.000418724	0.00868676	downregulated
AAEL004673	NA	NA	-1.89062	4.11346	145.778	1.82681e-05	0.00135882	downregulated
AAEL026390	NA	NA	-1.88632	8.3167	64.1163	0.000192776	0.00536494	downregulated
AAEL027069	NA	NA	-1.86297	4.02044	93.3404	6.6471e-05	0.00292401	downregulated
AAEL021367	NA	NA	-1.86295	6.43382	49.5891	0.000392824	0.00830514	downregulated
AAEL019530	NA	NA	-1.86111	6.15672	153.1	1.58282e-05	0.00128224	downregulated
AAEL000496	NA	NA	-1.85834	5.37775	173.522	1.09619e-05	0.000996562	downregulated
AAEL010782	NA	carboxypeptidase	-1.84535	10.0703	114.036	3.73263e-05	0.00203452	downregulated
AAEL009895	NA	neprilysin	-1.83647	12.0516	104.168	4.84816e-05	0.0024336	downregulated
AAEL019832	NA	NA	-1.77732	3.84568	125.538	2.8245e-05	0.00167464	downregulated
AAEL001708	NA	NA	-1.75947	11.6339	175.758	1.0557e-05	0.000981561	downregulated
AAEL005531	NA	venom allergen	-1.75318	8.82934	167.336	1.21956e-05	0.00108461	downregulated
AAEL004810	NA	NA	-1.74136	4.55315	85.205	8.62785e-05	0.00336157	downregulated
AAEL014428	NA	ABC transporter	-1.7385	5.55334	138.871	2.10508e-05	0.00145964	downregulated
AAEL014302	NA	NA	-1.72673	6.29311	91.6575	7.00287e-05	0.00298822	downregulated
AAEL006890	NA	NA	-1.71717	8.89239	137.816	2.15245e-05	0.00147994	downregulated
AAEL011766	NA	NA	-1.69881	5.25133	137.198	2.18084e-05	0.00148697	downregulated
AAEL011981	NA	glutamate decarboxylase	-1.6795	3.31073	44.7819	0.000518693	0.00977613	downregulated
AAEL019627	NA	NA	-1.65291	6.80205	53.181	0.000324138	0.00736694	downregulated
AAEL003977	NA	elongase%2C putative	-1.59198	3.84695	92.4277	6.83697e-05	0.00297725	downregulated
AAEL012496	NA	NA	-1.57984	7.32181	61.4497	0.000217079	0.00571096	downregulated
AAEL012449	NA	myosin x	-1.56963	5.10848	63.6809	0.000196488	0.00537681	downregulated
AAEL023398	NA	NA	-1.55683	7.11243	78.0794	0.000110617	0.0038844	downregulated
AAEL001671	NA	NA	-1.53904	5.93006	49.5243	0.000394233	0.00831343	downregulated
AAEL006795	CYP9J15	cytochrome P450	-1.53846	5.87876	132.406	2.41899e-05	0.00156318	downregulated
AAEL009481	NA	NA	-1.52642	4.92571	58.8609	0.000244732	0.00614233	downregulated
AAEL007018	NA	udp-glucose 4-epimerase	-1.52464	4.84797	141.217	2.00461e-05	0.00141394	downregulated
AAEL005979	SCRB3	Class B Scavenger Receptor (CD36 domain).	-1.51022	5.62206	134.668	2.30247e-05	0.00153862	downregulated
AAEL011222	SCRB5	Class B Scavenger Receptor (CD36 domain).	-1.49999	6.09264	61.7884	0.000213775	0.00570965	downregulated
AAEL010145	NA	sodium/potassium-dependent ATPase beta-2 subunit	-1.49054	10.7838	207.461	6.47539e-06	0.000815102	downregulated
AAEL001287	NA	NA	-1.45652	7.29625	83.5149	9.135e-05	0.00346031	downregulated
AAEL010944	NA	NA	-1.4463	6.08474	184.775	9.1117e-06	0.00094695	downregulated
AAEL007064	GNBPB6	Gram-Negative Binding Protein (GNBP) or Beta-1 3-Glucan Binding Protein (BGBP).	-1.42476	7.49094	144.353	1.88006e-05	0.00138423	downregulated
AAEL001299	NA	NA	-1.42172	8.46189	63.1249	0.000201367	0.00545558	downregulated
AAEL005032	NA	NA	-1.42123	8.57692	50.026	0.000383492	0.00819251	downregulated
AAEL005524	NA	Adenosylhomocysteinase	-1.40911	9.11663	110.037	4.13867e-05	0.0021662	downregulated
AAEL007500	NA	NA	-1.39711	3.48165	65.5945	0.000180849	0.00513788	downregulated
AAEL002995	NA	pyrazinamidase/nicotinamidase	-1.39297	5.17172	89.0605	7.60332e-05	0.00309504	downregulated
AAEL019686	NA	NA	-1.39214	8.03675	97.664	5.83689e-05	0.00268208	downregulated
AAEL003861	NA	bmp-induced factor	-1.38908	5.13378	98.1229	5.75877e-05	0.00266484	downregulated
AAEL019857	NA	NA	-1.38812	5.14525	149.671	1.69132e-05	0.00134353	downregulated
AAEL026043	NA	NA	-1.37437	6.87574	89.7191	7.44476e-05	0.0030748	downregulated
AAEL008785	NA	NA	-1.3632	8.18515	103.115	4.99229e-05	0.00246066	downregulated
AAEL005645	NA	NA	-1.34098	6.63912	117.672	3.40816e-05	0.00188416	downregulated
AAEL010142	NA	NA	-1.33868	3.19851	45.4707	0.000497644	0.00955375	downregulated
AAEL018102	NA	NA	-1.33134	4.007	57.4834	0.000261376	0.00642215	downregulated
AAEL006334	NA	sulfotransferase (sult)	-1.32936	3.70333	55.8502	0.000283116	0.00677327	downregulated
AAEL024292	NA	NA	-1.32392	3.94094	48.7899	0.000410688	0.00856167	downregulated
AAEL003550	NA	aquaporin	-1.31936	6.52623	103.941	4.87878e-05	0.00243403	downregulated
AAEL018137	NA	NA	-1.31605	4.65493	76.7601	0.000116095	0.00392515	downregulated
AAEL004987	NA	NA	-1.31447	9.87132	103.515	4.93686e-05	0.00244809	downregulated
AAEL026602	NA	NA	-1.30813	5.09988	52.3402	0.000338687	0.00755078	downregulated
AAEL026787	NA	NA	-1.29751	7.25018	63.799	0.000195471	0.00537681	downregulated
AAEL001185	NA	NA	-1.27097	5.10942	141.606	1.98856e-05	0.00141394	downregulated
AAEL002606	OBP35	odorant binding protein OBP35	-1.2633	12.7421	97.4855	5.86767e-05	0.00268208	downregulated
AAEL006439	NA	testis/ seletal muscle dual specificty phosphatase	-1.23912	7.62371	58.254	0.000251886	0.00626423	downregulated
AAEL004042	NA	NA	-1.22369	6.72146	153.888	1.55922e-05	0.00127575	downregulated
AAEL007563	DUOX	Dual Oxidase: Peroxidase and NADPH-Oxidase domains.	-1.20309	9.56824	98.0871	5.76482e-05	0.00266484	downregulated
AAEL018042	NA	NA	-1.19536	4.99565	63.1325	0.000201299	0.00545558	downregulated
AAEL008289	NA	pupal cuticle protein 78E%2C putative	-1.18757	10.7791	52.9478	0.000328088	0.00741158	downregulated
AAEL003316	NA	NA	-1.14222	8.66297	63.8031	0.000195436	0.00537681	downregulated
AAEL002950	NA	NA	-1.14154	4.56718	54.0046	0.000310682	0.00713544	downregulated
AAEL022948	NA	NA	-1.1361	6.93748	54.7315	0.000299416	0.0070158	downregulated
AAEL011973	NA	fumarylacetoacetate hydrolase	-1.12411	6.45222	135.772	2.24831e-05	0.0015203	downregulated
AAEL008342	NA	monocarboxylate transporter	-1.11418	6.57108	52.4179	0.000337307	0.00754056	downregulated
AAEL014274	NA	NA	-1.11102	10.592	77.8735	0.000111449	0.00389689	downregulated
AAEL012409	NA	pantothenate kinase	-1.10483	7.91017	70.5699	0.000147245	0.00456283	downregulated
AAEL022196	NA	NA	-1.09729	6.58356	121.847	3.08034e-05	0.00172626	downregulated
AAEL010073	NA	metalloendopeptidase	-1.08188	7.21548	61.5833	0.000215768	0.00570965	downregulated
AAEL005491	NA	ABC transporter	-1.05528	7.58374	51.5793	0.000352611	0.00773489	downregulated
AAEL005001	NA	aquaporin	-1.05116	3.77244	58.1808	0.000252767	0.0062671	downregulated
AAEL013432	NA	serine protease%2C putative	-1.00645	6.73976	79.2324	0.000106108	0.00382405	downregulated
AAEL002367	CCEAE1B	Carboxy/choline esterase Alpha Esterase	-1.00388	4.55594	72.7421	0.000135172	0.00440628	downregulated
AAEL023521	NA	NA	-1.00259	6.40763	58.0532	0.000254313	0.00628638	downregulated
AAEL001566	NA	bone morphogenetic protein	1.00442	4.07135	45.3998	0.000499756	0.00955375	upregulated
AAEL012395	NA	ATP-binding cassette transporter	1.0059	5.3397	67.9201	0.000163995	0.00489168	upregulated
AAEL004308	NA	Proteasome subunit alpha type	1.00692	5.53632	50.9063	0.00036557	0.00795503	upregulated
AAEL014325	NA	proteasome regulatory subunits	1.01111	6.11783	72.1223	0.000138478	0.00442587	upregulated
AAEL012658	NA	rgs-gaip interacting protein gipc	1.01116	5.96243	65.2769	0.000183327	0.00519026	upregulated
AAEL019514	NA	NA	1.01234	9.49548	85.5039	8.54206e-05	0.00334407	upregulated
AAEL014238	NA	aromatic amino acid decarboxylase	1.02417	7.65136	44.8566	0.000516352	0.00975703	upregulated
AAEL019641	NA	NA	1.02573	6.4283	77.5135	0.000112923	0.00391471	upregulated
AAEL003548	NA	sulphate transporter	1.02749	6.79493	92.2085	6.88364e-05	0.00297725	upregulated
AAEL000590	DNR1	Defense repressor 1	1.03275	6.90645	72.2228	0.000137934	0.00442587	upregulated
AAEL001794	NA	macroglobulin/complement	1.03306	7.12499	56.4886	0.000274342	0.00668056	upregulated
AAEL020615	NA	NA	1.03827	5.35079	48.3094	0.000421954	0.00869629	upregulated
AAEL000055	NA	NA	1.03845	6.33124	115.622	3.58626e-05	0.00196931	upregulated
AAEL011741	GSTS1	glutathione transferase	1.04026	4.39292	49.8589	0.000387027	0.00822508	upregulated
AAEL015038	NA	palmitoyl-protein thioesterase	1.04149	3.84336	59.6506	0.000235824	0.00602965	upregulated
AAEL019516	NA	NA	1.0429	6.29054	46.1232	0.000478737	0.00932833	upregulated
AAEL020530	NA	NA	1.04753	6.4734	55.0775	0.000294245	0.0069783	upregulated
AAEL014719	NA	inosine-uridine preferring nucleoside hydrolase	1.05245	7.47259	84.4337	8.85454e-05	0.00340673	upregulated
AAEL009311	NA	3-hydroxy-3-methylglutaryl-coenzyme A reductase	1.0603	5.78233	72.2666	0.000137698	0.00442587	upregulated
AAEL014275	NA	molybdopterin cofactor sulfurase (mosc)	1.06646	5.10243	81.9385	9.64445e-05	0.00360324	upregulated
AAEL015533	NA	NA	1.07027	5.04979	85.5361	8.5329e-05	0.00334407	upregulated
AAEL014844	NA	NA	1.07355	4.08682	69.0569	0.000156514	0.00472544	upregulated
AAEL018109	NA	NA	1.07678	4.04118	46.2842	0.000474222	0.00931472	upregulated
AAEL012383	NA	protein serine/threonine kinase%2C putative	1.08371	8.35936	111.165	4.0184e-05	0.00213497	upregulated
AAEL006441	Prosbeta1	26S proteasome beta 1 subunit	1.09523	5.61968	65.5969	0.000180831	0.00513788	upregulated
AAEL005391	NA	syntenin	1.10075	6.72179	99.9705	5.45796e-05	0.0025665	upregulated
AAEL000028	CLIPB34	Clip-Domain Serine Protease family B.	1.10302	9.48124	102.341	5.10182e-05	0.00247793	upregulated
AAEL005336	NA	d-3-phosphoglycerate dehydrogenase	1.11528	6.18748	50.6265	0.000371143	0.0079913	upregulated
AAEL023069	NA	26S protease regulatory subunit	1.11984	6.82232	79.1442	0.000106444	0.00382405	upregulated
AAEL004563	NA	26S protease regulatory subunit S10b	1.12408	6.04543	60.3853	0.000227919	0.00586425	upregulated
AAEL027949	NA	NA	1.12517	8.08221	78.467	0.000109073	0.00384671	upregulated
AAEL008389	NA	ankyrin repeat-rich membrane-spanning protein	1.12558	8.4706	75.1581	0.000123242	0.00413265	upregulated
AAEL028021	NA	NA	1.12823	9.22924	87.0112	8.12639e-05	0.00325932	upregulated
AAEL002906	NA	26S proteasome regulatory subunit rpn2	1.13088	6.97245	87.0219	8.12355e-05	0.00325932	upregulated
AAEL004863	NA	NA	1.13293	4.29132	57.5466	0.000260579	0.00642187	upregulated
AAEL012419	NA	26S proteasome subunit S9	1.13692	7.08682	112.349	3.8972e-05	0.00209782	upregulated
AAEL013229	NA	Tubulin alpha chain	1.14935	7.70759	129.986	2.55246e-05	0.00160648	upregulated
AAEL024717	NA	NA	1.165	4.43826	72.7549	0.000135104	0.00440628	upregulated
AAEL014335	NA	NA	1.16767	5.61061	52.905	0.00032882	0.00741158	upregulated
AAEL006061	Prosalpha2	26S proteasome alpha 2 subunit	1.16946	6.09871	65.7742	0.000179467	0.00513788	upregulated
AAEL010379	NA	ATP-binding cassette transporter	1.16961	9.98728	53.8597	0.000312994	0.0071534	upregulated
AAEL007992	NA	trypsin%2C putative	1.17815	4.49797	47.3092	0.000446754	0.0089865	upregulated
AAEL003243	CLIPB13A	Clip-Domain Serine Protease family B.	1.18914	6.12174	54.1944	0.000307687	0.00709154	upregulated
AAEL014044	NA	NA	1.18922	4.22355	66.4594	0.000174324	0.00505954	upregulated
AAEL011837	NA	cAMP-dependent protein kinase catalytic subunit	1.19274	5.0938	52.2255	0.000340738	0.00757587	upregulated
AAEL004326	NA	NA	1.20134	4.80112	72.1839	0.000138144	0.00442587	upregulated
AAEL003262	NA	leucine-rich transmembrane protein	1.20259	4.54137	62.7632	0.000204628	0.00550745	upregulated
AAEL005401	NA	NA	1.20295	5.42181	74.0099	0.000128729	0.00428154	upregulated
AAEL007049	NA	proteasome subunit beta type	1.20483	6.15479	99.2918	5.56597e-05	0.00260233	upregulated
AAEL001588	NA	glutamate carboxypeptidase	1.20939	8.58401	106.196	4.58592e-05	0.00234513	upregulated
AAEL009291	NA	retinoid-inducible serine carboxypeptidase (serine carboxypeptidase	1.21072	6.4739	81.013	9.96125e-05	0.0036713	upregulated
AAEL026175	NA	NA	1.22439	5.60973	45.7667	0.000488946	0.00946575	upregulated
AAEL006919	NA	serine-type enodpeptidase%2C	1.23393	10.1066	132.268	2.42635e-05	0.00156318	upregulated
AAEL011809	NA	glucose dehydrogenase	1.23395	4.26495	51.92	0.000346284	0.00763691	upregulated
AAEL003569	NA	acyl-coa thioesterase	1.23875	7.26482	89.7564	7.43591e-05	0.0030748	upregulated
AAEL001420	LRIM8	leucine-rich immune protein (Short)	1.24024	8.85972	48.0979	0.000427041	0.00874841	upregulated
AAEL005699	NA	membrane protein tms1d	1.24128	7.79423	128.495	2.63958e-05	0.00164863	upregulated
AAEL026347	NA	NA	1.2446	7.83708	162.27	1.33473e-05	0.00117427	upregulated
AAEL014915	NA	26S proteasome subunit	1.25189	5.74388	84.2479	8.9103e-05	0.00340673	upregulated
AAEL023332	NA	NA	1.25629	9.29551	148.315	1.73697e-05	0.00135351	upregulated
AAEL006883	NA	NA	1.26471	3.38407	50.0974	0.000381995	0.0081819	upregulated
AAEL013872	NA	NA	1.27843	5.38375	92.0685	6.91367e-05	0.00297725	upregulated
AAEL011991	CLIPC1	Clip-Domain Serine Protease family C.	1.28841	4.34205	77.2852	0.000113872	0.00391471	upregulated
AAEL005749	NA	lysosomal alpha-mannosidase (mannosidase alpha class 2b member 1)	1.29458	4.05405	79.1135	0.000106561	0.00382405	upregulated
AAEL019604	NA	NA	1.29715	7.45762	76.9698	0.0001152	0.00392515	upregulated
AAEL012974	NA	Glycine cleavage system H protein	1.30305	4.95127	48.0555	0.000428072	0.00874841	upregulated
AAEL012098	NA	synaptic vesicle protein	1.3056	8.18227	102.69	5.05214e-05	0.00247524	upregulated
AAEL013766	NA	NA	1.30724	6.05577	54.6855	0.000300114	0.0070158	upregulated
AAEL015007	NA	Proteasome subunit alpha type	1.30869	5.71469	84.2735	8.90261e-05	0.00340673	upregulated
AAEL000200	NA	NA	1.31465	5.83435	50.6773	0.000370123	0.00799036	upregulated
AAEL012471	DOME	JAKSTAT pathway signalling Transmembrane Receptor Domeless.	1.32944	7.75079	178.599	1.00706e-05	0.000969387	upregulated
AAEL008847	NA	wingless	1.33361	3.9259	61.2715	0.000218845	0.00571096	upregulated
AAEL014762	NA	zinc transporter	1.33582	7.0135	174.744	1.0738e-05	0.000987175	upregulated
AAEL001402	LRIM10B	leucine-rich immune protein (Short)	1.33671	7.0184	77.3885	0.000113441	0.00391471	upregulated
AAEL014311	NA	tetraspanin%2C putative	1.33821	7.10844	204.146	6.79084e-06	0.00081694	upregulated
AAEL008963	NA	tyrosine aminotransferase	1.34043	5.78812	49.9677	0.00038472	0.00819734	upregulated
AAEL009298	NA	2-Keto-3-deoxy-(6-phospho-)gluconate aldolase%2C putative	1.35131	6.48507	111.76	3.95689e-05	0.00211603	upregulated
AAEL003402	NA	sphingomyelin phosphodiesterase	1.35885	7.97006	113.804	3.75473e-05	0.00203452	upregulated
AAEL012578	NA	Phosphoserine aminotransferase	1.36064	4.56855	50.165	0.000380586	0.00817312	upregulated
AAEL011349	NA	serine protease	1.3636	6.17506	122.247	3.05115e-05	0.00172626	upregulated
AAEL005769	NA	glucose dehydrogenase	1.36449	8.124	180.823	9.71044e-06	0.000957239	upregulated
AAEL027940	NA	NA	1.37088	4.08507	78.81	0.000107731	0.00383764	upregulated
AAEL012014	NA	L-lactate dehydrogenase	1.38433	7.20785	122.039	3.06624e-05	0.00172626	upregulated
AAEL002295	NA	leucine-rich transmembrane protein	1.3904	4.39803	74.2175	0.000127713	0.0042651	upregulated
AAEL009850	GALE14	Galectin	1.4162	4.86085	69.1587	0.000155866	0.00472332	upregulated
AAEL009093	NA	crumbs	1.42915	9.12057	49.4043	0.000396861	0.00834735	upregulated
AAEL003708	NA	ninjurin a	1.44175	4.34377	89.5777	7.47843e-05	0.0030748	upregulated
AAEL011658	NA	Plasma glutamate carboxypeptidase	1.4559	7.06031	123.383	2.97028e-05	0.00170184	upregulated
AAEL022214	NA	Putative gamma-interferon inducible lysosomal thiol reductase	1.46849	3.73033	64.1775	0.000192262	0.00536494	upregulated
AAEL006479	NA	NA	1.47842	4.67294	82.977	9.30473e-05	0.00349226	upregulated
AAEL000428	Tdo	tryptophan 2%2C3-dioxygenase (TDO)(EC 1.13.11.11)	1.48064	4.28582	52.1247	0.000342555	0.00759562	upregulated
AAEL001305	NA	NA	1.4932	4.06656	49.2652	0.000399937	0.00839048	upregulated
AAEL026165	NA	NA	1.50852	10.1591	151.005	1.64795e-05	0.00132192	upregulated
AAEL006310	NA	NA	1.53082	2.92545	61.3193	0.00021837	0.00571096	upregulated
AAEL009198	NA	NA	1.55732	4.82562	110.08	4.134e-05	0.0021662	upregulated
AAEL005347	NA	NA	1.56581	4.55227	96.0533	6.12251e-05	0.0027374	upregulated
AAEL008620	NA	D7 protein%2C putative	1.61118	5.44622	78.5091	0.000108907	0.00384671	upregulated
AAEL000037	CLIPB35	Clip-Domain Serine Protease family B.	1.64043	6.36632	107.386	4.44076e-05	0.00228518	upregulated
AAEL000851	NA	predicted G-protein coupled receptor (GPCR)	1.64653	5.07247	76.8668	0.000115638	0.00392515	upregulated
AAEL007114	NA	NA	1.66766	6.33554	194.747	7.80415e-06	0.000889103	upregulated
AAEL006982	NA	lipase	1.66925	4.14068	130.472	2.52489e-05	0.00160144	upregulated
AAEL007191	NA	amino acid transporter	1.67239	5.47395	64.4907	0.000189659	0.00535099	upregulated
AAEL010738	NA	sodium bicarbonate cotransporter	1.67461	8.13443	145.798	1.82611e-05	0.00135882	upregulated
AAEL019536	NA	NA	1.67539	9.26052	204.902	6.71711e-06	0.00081694	upregulated
AAEL012949	NA	Transferrin	1.68192	5.2956	70.7086	0.000146432	0.00455553	upregulated
AAEL026449	NA	NA	1.71896	3.48766	48.3169	0.000421773	0.00869629	upregulated
AAEL001295	NA	NA	1.72989	4.44063	51.579	0.000352617	0.00773489	upregulated
AAEL002848	NA	tubulin beta chain	1.79614	6.34761	153.895	1.55899e-05	0.00127575	upregulated
AAEL019727	NA	NA	1.79898	11.868	240.332	4.19044e-06	0.000634929	upregulated
AAEL014357	NA	NA	1.81283	3.28296	80.7433	0.000100561	0.00368966	upregulated
AAEL019959	NA	NA	1.90299	2.32783	48.9369	0.000407323	0.00852356	upregulated
AAEL009150	NA	NA	1.90672	10.2999	83.6528	9.09216e-05	0.00346009	upregulated
AAEL008760	NA	NA	1.90871	6.29049	66.7896	0.000171914	0.00504159	upregulated
AAEL007342	NA	NA	1.91636	4.73089	172.756	1.11054e-05	0.000998511	upregulated
AAEL012041	NA	sulphate transporter	1.91837	2.75675	58.4823	0.000249163	0.00621539	upregulated
AAEL007626	GNBPA1	Gram-Negative Binding Protein (GNBP) or Beta-1 3-Glucan Binding Protein (BGBP).	1.92689	4.10299	77.0783	0.000114741	0.00392515	upregulated
AAEL010631	NA	NA	1.94242	6.72155	44.3915	0.000531151	0.00990933	upregulated
AAEL000609	NA	NA	1.95088	3.51313	89.0764	7.59945e-05	0.00309504	upregulated
AAEL027091	NA	NA	1.9984	4.60435	254.655	3.52938e-06	0.00059967	upregulated
AAEL021302	NA	NA	2.04743	8.62398	333.985	1.57516e-06	0.000437313	upregulated
AAEL002833	NA	cathepsin l	2.04935	10.1872	219.023	5.51627e-06	0.000739903	upregulated
AAEL021605	NA	NA	2.07968	5.96631	287.367	2.46473e-06	0.000533298	upregulated
AAEL027686	NA	NA	2.10142	5.8676	158.946	1.41824e-05	0.00121657	upregulated
AAEL010050	NA	NA	2.13458	3.68015	91.3029	7.08104e-05	0.00299064	upregulated
AAEL008757	NA	NA	2.13744	7.63966	48.7661	0.000411237	0.00856167	upregulated
AAEL005666	NA	matrix metalloproteinase	2.16839	8.05096	277.129	2.74547e-06	0.000547888	upregulated
AAEL013857	NA	NA	2.19143	4.59665	61.239	0.000219169	0.00571096	upregulated
AAEL020192	NA	NA	2.19527	4.56962	146.531	1.79952e-05	0.00135882	upregulated
AAEL004451	NA	organic cation transporter	2.20377	6.54803	124.225	2.91213e-05	0.00170157	upregulated
AAEL020936	NA	NA	2.20988	5.24244	189.291	8.48601e-06	0.000924349	upregulated
AAEL012856	NA	NA	2.24408	5.70057	75.8333	0.00012016	0.00404589	upregulated
AAEL002675	NA	Arginase	2.26272	4.23565	59.5057	0.000237425	0.00603158	upregulated
AAEL018265	CTL9	C-Type lectin (CTL)	2.28909	4.63704	182.371	9.46984e-06	0.00094695	upregulated
AAEL014600	NA	4-hydroxyphenylpyruvate dioxygenase	2.30271	4.68918	109.873	4.1566e-05	0.0021662	upregulated
AAEL011522	NA	MRAS2%2C putative	2.40157	4.2565	70.987	0.000144818	0.00453272	upregulated
AAEL007979	NA	tyrosine transporter	2.46064	7.40581	553.49	3.47501e-07	0.000219009	upregulated
AAEL022261	NA	NA	2.46573	3.45389	191.267	8.23026e-06	0.000922465	upregulated
AAEL000821	OBP6	odorant binding protein OBP6	2.47857	3.05908	102.018	5.14848e-05	0.00247793	upregulated
AAEL000488	NA	NA	2.50932	7.99008	249.777	3.73786e-06	0.00059967	upregulated
AAEL015110	NA	dipeptidyl-peptidase	2.51475	5.02277	68.0934	0.000162824	0.00489168	upregulated
AAEL006827	CYP12F8	cytochrome P450	2.5688	3.47274	77.3454	0.000113621	0.00391471	upregulated
AAEL019767	NA	NA	2.58811	8.72563	280.873	2.63811e-06	0.000539625	upregulated
AAEL001680	NA	NA	2.59024	6.00987	221.203	5.35697e-06	0.000730512	upregulated
AAEL019806	NA	NA	2.62249	6.68379	284.4	2.542e-06	0.000533298	upregulated
AAEL024256	NA	NA	2.62676	5.47408	413.851	8.3029e-07	0.000359792	upregulated
AAEL004951	NA	NA	2.62815	10.4352	187.64	8.70801e-06	0.00092531	upregulated
AAEL008138	NA	ABC transporter	2.63215	6.89405	182.237	9.49034e-06	0.00094695	upregulated
AAEL026265	NA	NA	2.64927	2.37458	46.8997	0.000457466	0.00910389	upregulated
AAEL009314	NA	adenylate cyclase	2.70247	4.88492	390.299	9.89256e-07	0.000359792	upregulated
AAEL015458	Tf1	transferrin	2.72803	10.3794	87.3149	8.04592e-05	0.003259	upregulated
AAEL006482	NA	sugar transporter	2.74703	5.61577	61.5261	0.000216328	0.00570965	upregulated
AAEL007993	CLIPB27	Clip-Domain Serine Protease family B.	2.78999	3.62554	123.931	2.9323e-05	0.00170157	upregulated
AAEL003832	DEFC	defensin anti-microbial peptide	2.81324	6.68495	183.003	9.37385e-06	0.00094695	upregulated
AAEL019728	NA	NA	2.8475	8.73729	425.217	7.65656e-07	0.000359792	upregulated
AAEL023880	NA	NA	2.85495	2.21514	73.6498	0.000130517	0.00431781	upregulated
AAEL010867	NA	serine protease	2.88978	6.72502	89.7332	7.44142e-05	0.0030748	upregulated
AAEL025092	NA	NA	2.91068	5.05724	359.042	1.26937e-06	0.000411643	upregulated
AAEL002997	CLIPD3	Clip-Domain Serine Protease family D.	2.91653	2.9121	61.6307	0.000215305	0.00570965	upregulated
AAEL010785	NA	NA	2.9688	3.68924	104.504	4.80342e-05	0.00242602	upregulated
AAEL014567	NA	oviductin	2.99168	7.69754	332.618	1.59455e-06	0.000437313	upregulated
AAEL001656	NA	sodium-dependent phosphate transporter	3.05628	5.67024	553.239	3.47974e-07	0.000219009	upregulated
AAEL021865	NA	NA	3.05637	1.83385	59.584	0.000236558	0.00602965	upregulated
AAEL009843	NA	serine-type enodpeptidase%2C	3.08664	8.48371	203.152	6.88938e-06	0.00081694	upregulated
AAEL002796	NA	l-asparaginase i	3.09356	6.70732	190.076	8.38316e-06	0.000924349	upregulated
AAEL003619	NA	sodium/chloride dependent amino acid transporter	3.10112	7.33307	387.419	1.01139e-06	0.000359792	upregulated
AAEL024362	NA	NA	3.18148	2.14413	104.777	4.76736e-05	0.00242277	upregulated
AAEL019957	NA	NA	3.19623	7.04504	156.79	1.47617e-05	0.00123245	upregulated
AAEL019697	NA	NA	3.20706	11.2928	212.683	6.01675e-06	0.000781414	upregulated
AAEL003561	NA	phospholipase A2%2C putative	3.2236	4.21997	45.4382	0.000498611	0.00955375	upregulated
AAEL007046	NA	mitochondrial brown fat uncoupling protein	3.24699	7.18672	132.296	2.42484e-05	0.00156318	upregulated
AAEL009642	NA	cathepsin b	3.302	1.58721	73.2097	0.000132746	0.00436197	upregulated
AAEL019761	NA	NA	3.39074	1.99998	78.7721	0.000107878	0.00383764	upregulated
AAEL015465	NA	clip-domain serine protease%2C putative	3.42123	7.34756	307.034	2.02399e-06	0.000501827	upregulated
AAEL026094	NA	NA	3.47494	7.70217	96.3836	6.06245e-05	0.0027374	upregulated
AAEL012382	NA	NA	3.50566	7.71879	590.075	2.86766e-07	0.000213302	upregulated
AAEL003857	DEFD	defensin anti-microbial peptide	3.55597	7.86447	131.071	2.49145e-05	0.00159258	upregulated
AAEL011292	NA	protease m1 zinc metalloprotease	3.5747	12.6723	399.559	9.22294e-07	0.000359792	upregulated
AAEL005676	NA	adenosine deaminase	3.61843	5.2624	712.382	1.62832e-07	0.000176032	upregulated
AAEL021788	NA	NA	3.74436	5.15691	126.376	2.77043e-05	0.00166674	upregulated
AAEL025975	NA	NA	3.85481	6.03224	228.171	4.88719e-06	0.000677745	upregulated
AAEL024453	NA	NA	4.04236	4.2122	94.7877	6.36011e-05	0.00281289	upregulated
AAEL017513	NA	NA	4.17941	8.47439	659.768	2.05069e-07	0.000176032	upregulated
AAEL004949	NA	elongase%2C putative	4.31774	6.11958	1013.61	5.63247e-08	0.000176032	upregulated
AAEL021439	NA	NA	4.67948	2.92775	81.2079	9.8934e-05	0.0036713	upregulated
AAEL004814	NA	potassium-dependent sodium-calcium exchanger%2C putative	4.72418	4.58363	148.347	1.73587e-05	0.00135351	upregulated
AAEL001323	NA	NA	4.90144	10.3101	355.447	1.30808e-06	0.000411643	upregulated
AAEL020155	NA	NA	5.30606	6.66187	133.256	2.37431e-05	0.00156318	upregulated
AAEL027970	NA	NA	5.33651	2.28272	86.1876	8.35011e-05	0.00330051	upregulated
AAEL004009	NA	glucose dehydrogenase	5.48483	3.30187	236.182	4.41243e-06	0.000639931	upregulated
AAEL006430	NA	trypsin	5.56486	4.45595	179.542	9.91574e-06	0.000965841	upregulated
AAEL011946	NA	NA	5.66837	2.31483	54.773	0.00029879	0.0070158	upregulated
AAEL008769	NA	serine-type enodpeptidase%2C	5.7264	1.55425	123.324	2.97437e-05	0.00170184	upregulated
AAEL020162	NA	NA	5.7275	5.42758	444.56	6.70216e-07	0.000342732	upregulated
AAEL025080	NA	NA	5.96996	5.02358	463.146	5.92864e-07	0.000323388	upregulated
AAEL021682	NA	NA	5.98127	5.12873	235.362	4.45809e-06	0.000639931	upregulated
AAEL026901	NA	NA	6.06234	6.17301	720.751	1.57213e-07	0.000176032	upregulated
AAEL024630	NA	NA	6.10147	7.55132	399.447	9.23068e-07	0.000359792	upregulated
AAEL022572	NA	NA	6.16252	4.88	97.2573	5.9073e-05	0.0026852	upregulated
AAEL021626	NA	NA	6.28397	4.76468	71.8036	0.00014022	0.00446411	upregulated
AAEL015109	CLIPD10	Clip-Domain Serine Protease family D.	6.36428	2.24431	70.2377	0.000149216	0.00458978	upregulated
AAEL023599	NA	NA	6.50328	4.11719	121.319	3.11942e-05	0.00173626	upregulated
AAEL002972	NA	brain chitinase and chia	6.54833	4.51303	328.366	1.65689e-06	0.000437313	upregulated
AAEL025144	NA	NA	6.56887	4.97849	264.154	3.16582e-06	0.000588698	upregulated
AAEL020178	NA	NA	6.65115	3.29776	67.7714	0.000165009	0.00489168	upregulated
AAEL006109	OBP23	odorant binding protein OBP23	6.83282	8.95626	96.2295	6.09037e-05	0.0027374	upregulated
AAEL024004	NA	NA	6.991	3.6523	125.8	2.80747e-05	0.00167464	upregulated
AAEL011996	AKHR-II	NA	7.10007	5.64248	126.39	2.76953e-05	0.00166674	upregulated
AAEL006414	NA	trypsin	7.1007	5.76016	256.721	3.44576e-06	0.00059967	upregulated
AAEL020035	NA	NA	7.2018	12.1056	721.017	1.57039e-07	0.000176032	upregulated
AAEL028071	NA	NA	7.29939	10.3651	321.49	1.76477e-06	0.00045123	upregulated
AAEL007194	NA	pupal cuticle protein%2C putative	7.35612	2.19508	47.6759	0.000437442	0.00885929	upregulated
AAEL020977	NA	NA	7.41918	7.51076	393.101	9.68334e-07	0.000359792	upregulated
AAEL006429	NA	trypsin	7.41947	6.14896	140.068	2.05299e-05	0.00143569	upregulated
AAEL025866	NA	NA	7.44952	7.60552	285.603	2.5103e-06	0.000533298	upregulated
AAEL007063	NA	lipase	7.50698	4.10054	63.687	0.000196435	0.00537681	upregulated
AAEL024468	NA	NA	7.51959	6.13089	183.43	9.30974e-06	0.00094695	upregulated
AAEL020188	NA	NA	7.59018	6.42135	250.204	3.71897e-06	0.00059967	upregulated
AAEL025598	NA	NA	7.88683	6.87238	695.825	1.74761e-07	0.000176032	upregulated
AAEL006403	NA	trypsin-beta%2C putative	8.64729	5.31216	92.2377	6.87741e-05	0.00297725	upregulated
AAEL006421	NA	trypsin%2C putative	9.83994	3.45707	125.015	2.85899e-05	0.0016829	upregulated
AAEL022898	NA	NA	10.1936	3.85482	100.821	5.32646e-05	0.00251914	upregulated
AAEL013449	NA	metalloproteinase%2C putative	12.1538	5.75915	250.953	3.68614e-06	0.00059967	upregulated
